# Supplementary material for: Single‐Cell Profiling Reveals Distinct Immune Communication Networks in Centenarians and Elderly Controls
Source: Aging Cell. 2026 Apr 14;25(4):e70486. doi: 10.1111/acel.70486 (PMC13078127; doi:10.1111/acel.70486)
Supplement: Supplementary file 1 — Figure S1: Immune cell composition and abundance‐matched robustness analyses of global CCC patterns. (A) UMAP visualization of PBMC clusters from all samples. (B) Counts and relative proportions of each immune cell subset. (C) Immune cell composition in individual samples. (D) Numbers of the four major immune cell populations (T cells, NK cells, myeloid cells, and B cells) across the three groups before and after abundance matching. (E) Total number of inferred CCC interactions across the three groups in 10 abundance‐matched repeated analyses. (F) Total strength of inferred CCC interactions across the three groups in 10 abundance‐matched repeated analyses. (G) Average interaction strength across the three groups in 10 abundance‐matched repeated analyses. Figure S2: Receptor remodeling and differential CCC signaling patterns in effector immune cells across aging groups. (A) Expression of MHC class I co‐receptors CD8A and CD8B in CD8+ T cells. (B) Expression of MHC class I inhibitory receptors (KIRs) in NK cells. (C) Pathway signaling strength transmitted by the four major immune cell types in each group. Pathway name font color denotes the originating group. Tile borders indicate decreased/absent (blue) or increased/group‐specific (red) signals. (D) Aggregate signal strength of key pathways across the four immune cell types and three groups, following annotation conventions in (F). (E) Quadrant plot comparing NK cell communication strength in the CEN group versus Control. (F, G) Top 50 ligand–receptor (LR) pairs with the largest CCC strength increase in CO versus Control (F) and Control versus CO (G), all with p < 0.05. Asterisks in (A and B) denote significance relative to Control: p < 0.05 (*), p < 0.01 (**), p < 0.001 (***). Figure S3: Myeloid subset features and abundance‐matched robustness analyses of SASP‐related intrinsic CCC. (A) Numbers of myeloid cells across the three groups before and after abundance matching. (B) SASP ligand scores in myeloid cells acros [file ACEL-25-e70486-s001.zip]

Archive with 2 entries (2 files):
- Supplymentary Data-1.xlsx
- supporting information.docx
