# Supplementary material for: Single‐Cell Profiling Reveals Distinct Immune Communication Networks in Centenarians and Elderly Controls
Source: Aging Cell. 2026 Apr 14;25(4):e70486. doi: 10.1111/acel.70486 (PMC13078127; doi:10.1111/acel.70486)
Supplement: Supplementary file 1 — Figure S1: Immune cell composition and abundance‐matched robustness analyses of global CCC patterns. (A) UMAP visualization of PBMC clusters from all samples. (B) Counts and relative proportions of each immune cell subset. (C) Immune cell composition in individual samples. (D) Numbers of the four major immune cell populations (T cells, NK cells, myeloid cells, and B cells) across the three groups before and after abundance matching. (E) Total number of inferred CCC interactions across the three groups in 10 abundance‐matched repeated analyses. (F) Total strength of inferred CCC interactions across the three groups in 10 abundance‐matched repeated analyses. (G) Average interaction strength across the three groups in 10 abundance‐matched repeated analyses. Figure S2: Receptor remodeling and differential CCC signaling patterns in effector immune cells across aging groups. (A) Expression of MHC class I co‐receptors CD8A and CD8B in CD8+ T cells. (B) Expression of MHC class I inhibitory receptors (KIRs) in NK cells. (C) Pathway signaling strength transmitted by the four major immune cell types in each group. Pathway name font color denotes the originating group. Tile borders indicate decreased/absent (blue) or increased/group‐specific (red) signals. (D) Aggregate signal strength of key pathways across the four immune cell types and three groups, following annotation conventions in (F). (E) Quadrant plot comparing NK cell communication strength in the CEN group versus Control. (F, G) Top 50 ligand–receptor (LR) pairs with the largest CCC strength increase in CO versus Control (F) and Control versus CO (G), all with p < 0.05. Asterisks in (A and B) denote significance relative to Control: p < 0.05 (*), p < 0.01 (**), p < 0.001 (***). Figure S3: Myeloid subset features and abundance‐matched robustness analyses of SASP‐related intrinsic CCC. (A) Numbers of myeloid cells across the three groups before and after abundance matching. (B) SASP ligand scores in myeloid cells acros [file ACEL-25-e70486-s001.zip › Supplymentary Data-1.xlsx]

## Sheet: Sheet1
ID	Cohort	age	sex	group	WBC（4-10*109/L ）	RBC （4-5.5*10^9/L ）	HB （110-150g/L）	PLT （100-300*10^9/L ）	AST （0-50 U/L）	ALT （0-50U/L）	ALP （30-120U/L）	γ-GT （8-57U/L）	total protein （66-83g/L）	albumin （35-52g/L）	A/G （1.25-2.5）	creatinine （64-104umol/L）	uric acid （208-428umol/L）	cystatin C （0-1.1mg/L）	Total Cholesterol （3.0-5.7mmol/L）	triglyceride （0-1.7mmol/L）	HDLC （1.03-1.55mmol/L）	LDLC （1.89-4.21mmol/L）	AFP （0-8.78ug/L）	CEA （0-5ug/L）	GLU （ 0-6mmol/L）	SBP, mmHg	DBP, mmHg
CEN-1	Jiangsu Rugao	108	female	CEN	6.3	3.78	119	140	29	12	114	11	77.1	40.7	1.12	70	194	0.96	5.2	0.92	1.82	3.11	2.84	2.5	5.4	153	76
CEN-2	Jiangsu Rugao	100	female	CEN	3	4.03	118	205	20	6	55	11	64	38.8	1.54	120	372	1.5	4.8	0.73	1.61	3.02	2.74	2.7	5.6	164	68
CEN-3	Jiangsu Rugao	102	female	CEN	5.4	4.35	127	251	23	12	109	11	70.3	37.4	1.14	118	460	1.18	6.2	1.59	0.99	4.42	2.7	5.7	6.7	142	72
CEN-4	Jiangsu Rugao	103	male	CEN	6.6	4.15	131	195	14	9	108	23	70	37.6	1.16	124	480	1.95	4.9	1.76	1.24	3.21	3.09	12.4	5.2	150	72
CEN-5	Jiangsu Rugao	100	female	CEN	5	4.16	123	184	25	9	120	14	79.7	42.4	1.14	80	281	1.29	5.1	1.28	1.78	3.04	4.09	6.5	5.1	122	54
GEN-1	Jiangsu Rugao	82	female	CO	10.9	4.02	121	190	27	16	85	10	82.4	42.3	1.05	50	214	0.72	4	0.75	1.46	2.49	1.37	3.8	6.3	135	68
GEN-2	Jiangsu Rugao	62	male	CO	4.8	4.82	148	154	26	12	92	16	78.1	46.7	1.49	81	304	0.86	4.6	1.41	1.51	2.66	1.45	4.3	6.8	125	90
GEN-3	Jiangsu Rugao	66	male	CO	3.9	4.83	144	96	38	31	111	12	76.9	44.2	1.35	56	323	0.73	4.1	0.76	1.28	2.47	4.95	3.5	6.7	121	78
GEN-4	Jiangsu Rugao	83	male	CO	7.8	4.89	148	290	21	22	114	59	85.8	47	1.21	95	413	1.1	5.8	3.36	1.08	3.96	3.02	1.7	6.3	141	76
GEN-5	Jiangsu Rugao	61	male	CO	4.6	4.69	161	224	25	12	69	32	75.8	45	1.46	86	459	0.73	5	1.24	1.44	3.27	6.03	2	6	144	77
NEI-1	Jiangsu Rugao	63	male	control	5.6	4.92	154	227	21	14	55	61	77.3	45.6	1.44	65	367	0.73	4.9	1.05	1.08	3.4	2.91	1.7	6.1	130	81
NEI-2	Jiangsu Rugao	65	female	control	5	4.68	140	193	20	19	73	23	81.8	41.4	1.22	58	376	0.67	5.6	1.95	1.44	3.67	3.39	1.2	5	142	74
NEI-3	Jiangsu Rugao	69	female	control	4.2	4.73	137	182	17	11	100	13	75.1	42.1	1.28	61	362	0.69	4.8	1.12	1	3.34	5.51	1.8	5.3	150	81
NEI-4	Jiangsu Rugao	70	male	control	6	4.53	151	155	52	36	107	31	73.4	44.9	1.58	62	501	0.71	3.5	2.41	1.14	2.03	3.56	2.3	5.8	140	80
NEI-5	Jiangsu Rugao	69	female	control	4.9	4.31	133	222	24	19	93	45	75.6	43.2	1.33	70	481	0.76	5.4	1.57	1.03	3.89	3.82	2.6	5.2	138	85
LG011	Hainan Sanya	112	female	CEN-HN	5.75	4.73	122	276	13	4	117	11	71	37.5	1.1	62	254	1.02	3.7	0.72	1.52	1.71	1.04	1.85	6.43	126	61
LG031	Hainan Sanya	112	female	CEN-HN	3.04	3.68	119	204	37	10	95	6	67.5	43.1	1.8	72	230	1.06	5.1	1.08	1.36	3.07	2.07	6.31	6.48	130	76
LG051	Hainan Sanya	107	male	CEN-HN	5.51	3.81	128	133	30	17	65	25	86.1	47.8	1.2	62	316	0.95	5	0.97	1.58	2.77	1.83	6.44	5.71	149	75
LG013	Hainan Sanya	74	female	control-HN	7.72	4.08	123	334	33	23	110	10	82.8	45	1.2	99	172	1.2	6.2	1.84	1.24	4.06	2.53	3.15	4.97	125	78
LG023	Hainan Sanya	74	female	control-HN	9.57	4.47	125	314	13	11	71	11	75.2	43.2	1.4	62	219	0.66	3.9	1.19	0.93	2.31	1.33	0.87	4.5	120	87
LG032	Hainan Sanya	73	male	control-HN	6.53	4.88	149	255	25	27	56	27	77	52.1	2.1	107	470	1.29	6	1.7	0.91	4.07	1.88	6.69	5.66	114	79
